# Supplementary material for: Isolation and pan-genome analysis of Enterobacter hormaechei Z129, a ureolytic bacterium, from the rumen of dairy cow
Source: Front Microbiol. 2023 Apr 6;14:1169973. doi: 10.3389/fmicb.2023.1169973 (PMC10117971; doi:10.3389/fmicb.2023.1169973)
Supplement: Supplementary file 1 [file Table_1.XLSX]

## Sheet: unique_gene
cluster	COG	type
etk_1	COG3206	Cellular Processes And Signaling
etp_1	COG0394	Cellular Processes And Signaling
fimC	COG3121	Cellular Processes And Signaling
group_1282	COG3121	Cellular Processes And Signaling
group_136	COG1479	Cellular Processes And Signaling
group_1761	COG3539	Cellular Processes And Signaling
group_1810	COG3157	Cellular Processes And Signaling
group_20	COG4096	Cellular Processes And Signaling
group_323	COG1479	Cellular Processes And Signaling
group_342	COG3415	Cellular Processes And Signaling
group_381	COG0616	Cellular Processes And Signaling
group_4813	COG3539	Cellular Processes And Signaling
group_4816	COG3121	Cellular Processes And Signaling
group_4821	COG4104	Cellular Processes And Signaling
group_4823	COG1397	Cellular Processes And Signaling
group_549	COG1596	Cellular Processes And Signaling
hsdM	COG0286	Cellular Processes And Signaling
htrE_1	COG3188	Cellular Processes And Signaling
htrE_3	COG3188	Cellular Processes And Signaling
lexA_2	COG1974	Cellular Processes And Signaling
pglA	COG0438	Cellular Processes And Signaling
smf1_1	COG3539	Cellular Processes And Signaling
smf1_2	COG3539	Cellular Processes And Signaling
tri1_2	COG1397	Cellular Processes And Signaling
wecE_2	COG0399	Cellular Processes And Signaling
yhbX	COG2194	Cellular Processes And Signaling
dmlR_5	COG0583	Information Storage And Processing
dpnA	COG0863	Information Storage And Processing
group_1424	COG1961	Information Storage And Processing
group_204	COG1961	Information Storage And Processing
group_2197	COG4570	Information Storage And Processing
group_2654	COG3423	Information Storage And Processing
group_2685	COG1476	Information Storage And Processing
group_3	COG2852	Information Storage And Processing
group_501	COG4974	Information Storage And Processing
group_637	COG3598	Information Storage And Processing
group_856	COG2378	Information Storage And Processing
group_867	COG0272	Information Storage And Processing
yedK	COG2135	Information Storage And Processing
appB_1	COG1294	Metabolism
fadL_1	COG2067	Metabolism
group_1027	COG2801	Metabolism
group_169	COG5525	Metabolism
group_209	COG5529	Metabolism
group_2110	COG2801	Metabolism
group_2232	COG2963	Metabolism
group_2529	COG2963	Metabolism
group_255	COG5511	Metabolism
group_2988	COG3311	Metabolism
group_3069	COG3311	Metabolism
group_433	COG0582	Metabolism
group_4802	COG1662	Metabolism
group_4812	COG1662	Metabolism
group_4817	COG0437	Metabolism
nfrA1	COG0778	Metabolism
nohA	COG4220	Metabolism
ydjP	COG0596	Metabolism
appA	NA	NA
cbtA	NA	NA
ceaC	NA	NA
cim	NA	NA
dinI_3	NA	NA
fimA_1	NA	NA
gfcB_1	NA	NA
group_1000	NA	NA
group_1001	NA	NA
group_1002	NA	NA
group_1037	NA	NA
group_1115	NA	NA
group_1116	NA	NA
group_1124	NA	NA
group_1140	NA	NA
group_1153	NA	NA
group_1166	NA	NA
group_1171	NA	NA
group_1184	NA	NA
group_1188	NA	NA
group_1207	NA	NA
group_1240	NA	NA
group_128	NA	NA
group_1311	NA	NA
group_1323	NA	NA
group_1374	NA	NA
group_1411	NA	NA
group_1466	NA	NA
group_1467	NA	NA
group_1474	NA	NA
group_1493	NA	NA
group_1494	NA	NA
group_1495	NA	NA
group_1496	NA	NA
group_1497	NA	NA
group_152	NA	NA
group_156	NA	NA
group_1565	NA	NA
group_1577	NA	NA
group_1578	NA	NA
group_1624	NA	NA
group_1633	NA	NA
group_1640	NA	NA
group_167	NA	NA
group_1687	NA	NA
group_1769	NA	NA
group_1797	NA	NA
group_1855	NA	NA
group_1861	NA	NA
group_1862	NA	NA
group_1921	NA	NA
group_193	NA	NA
group_1945	NA	NA
group_1958	NA	NA
group_1971	NA	NA
group_198	NA	NA
group_199	NA	NA
group_1996	NA	NA
group_2017	NA	NA
group_2040	NA	NA
group_2090	NA	NA
group_2099	NA	NA
group_2119	NA	NA
group_2129	NA	NA
group_2144	NA	NA
group_2157	NA	NA
group_2169	NA	NA
group_2196	NA	NA
group_2233	NA	NA
group_2234	NA	NA
group_2247	NA	NA
group_2278	NA	NA
group_2279	NA	NA
group_2303	NA	NA
group_2324	NA	NA
group_2325	NA	NA
group_2336	NA	NA
group_2347	NA	NA
group_2348	NA	NA
group_2365	NA	NA
group_2366	NA	NA
group_2367	NA	NA
group_2411	NA	NA
group_2424	NA	NA
group_2455	NA	NA
group_2512	NA	NA
group_2513	NA	NA
group_2573	NA	NA
group_2593	NA	NA
group_2604	NA	NA
group_2653	NA	NA
group_2655	NA	NA
group_2684	NA	NA
group_2704	NA	NA
group_2719	NA	NA
group_2752	NA	NA
group_2770	NA	NA
group_283	NA	NA
group_292	NA	NA
group_2944	NA	NA
group_2970	NA	NA
group_2989	NA	NA
group_2990	NA	NA
group_3009	NA	NA
group_3010	NA	NA
group_3035	NA	NA
group_3055	NA	NA
group_3056	NA	NA
group_3077	NA	NA
group_3088	NA	NA
group_3089	NA	NA
group_309	NA	NA
group_3102	NA	NA
group_3103	NA	NA
group_3104	NA	NA
group_3123	NA	NA
group_313	NA	NA
group_3153	NA	NA
group_3171	NA	NA
group_3207	NA	NA
group_3231	NA	NA
group_3266	NA	NA
group_362	NA	NA
group_429	NA	NA
group_4795	NA	NA
group_4796	NA	NA
group_4797	NA	NA
group_4798	NA	NA
group_4799	NA	NA
group_4800	NA	NA
group_4801	NA	NA
group_4804	NA	NA
group_4805	NA	NA
group_4806	NA	NA
group_4807	NA	NA
group_4808	NA	NA
group_4809	NA	NA
group_4810	NA	NA
group_4811	NA	NA
group_4814	NA	NA
group_4815	NA	NA
group_4818	NA	NA
group_4819	NA	NA
group_4820	NA	NA
group_4822	NA	NA
group_4824	NA	NA
group_4825	NA	NA
group_500	NA	NA
group_507	NA	NA
group_521	NA	NA
group_555	NA	NA
group_564	NA	NA
group_605	NA	NA
group_615	NA	NA
group_671	NA	NA
group_685	NA	NA
group_710	NA	NA
group_72	NA	NA
group_747	NA	NA
group_79	NA	NA
group_793	NA	NA
group_825	NA	NA
group_835	NA	NA
group_843	NA	NA
group_851	NA	NA
group_855	NA	NA
group_892	NA	NA
group_898	NA	NA
group_970	NA	NA
iprA_1	NA	NA
recF_2	NA	NA
rutR_1	NA	NA
xerC_5	NA	NA
cluster8806	NA	NA
appX	COG4890	Poorly Characterized
group_1119	COG4735	Poorly Characterized
group_1770	COG5556	Poorly Characterized
group_2016	COG0599	Poorly Characterized
group_4803	COG3209	Poorly Characterized
group_68	COG4223	Poorly Characterized
yjdF	COG3647	Poorly Characterized
